# Supplementary material for: Mortality after Use of Paclitaxel-Coated Balloons Correlates with Total Cumulative Dosage of Paclitaxel in Real-World Analysis
Source: J Clin Med. 2021 Aug 23;10(16):3747. doi: 10.3390/jcm10163747 (PMC8396966; doi:10.3390/jcm10163747)
Supplement: Supplementary file 1 [file jcm-10-03747-s001.zip]

Archive with 1 entries (1 files):
- jcm-1347381-SI.pdf
